# Supplementary material for: A Novel Antibody-Drug Conjugate Targeting Nectin-2 Suppresses Ovarian Cancer Progression in Mouse Xenograft Models
Source: Int J Mol Sci. 2022 Oct 15;23(20):12358. doi: 10.3390/ijms232012358 (PMC9604294; doi:10.3390/ijms232012358)
Supplement: Supplementary file 1 [file ijms-23-12358-s001.zip]

Archive with 1 entries (1 files):
- ijms-1912605-supplementary.pdf
